# Supplementary material for: Biocatalytic Production of Aldehydes: Exploring the Potential of Lathyrus cicera Amine Oxidase
Source: Biomolecules. 2021 Oct 18;11(10):1540. doi: 10.3390/biom11101540 (PMC8533949; doi:10.3390/biom11101540)
Supplement: Supplementary file 1 [file biomolecules-11-01540-s001.zip]

Archive with 1 entries (1 files):
- biomolecules-1390721-supplementary.pdf
